# Supplementary material for: Assessment of Antioxidant and Antimutagenic Properties of Red and White Wine Extracts In Vitro
Source: Metabolites. 2021 Jul 2;11(7):436. doi: 10.3390/metabo11070436 (PMC8304343; doi:10.3390/metabo11070436)
Supplement: Supplementary file 1 [file metabolites-11-00436-s001.zip]

Archive with 1 entries (1 files):
- metabolites-1244048-supplementary.pdf
